# Supplementary material for: A Freeze-Dried Cranberry Powder Consistently Enhances SCFA Production and Lowers Abundance of Opportunistic Pathogens In Vitro
Source: BioTech (Basel). 2022 May 6;11(2):14. doi: 10.3390/biotech11020014 (PMC9264401; doi:10.3390/biotech11020014)
Supplement: Supplementary file 1 [file biotech-11-00014-s001.zip]

Archive with 1 entries (1 files):
- biotech-1654117-supplementary.pdf
